# Supplementary material for: Impact of preoperative magnetic resonance imaging on surgery and eligibility for intraoperative radiotherapy in early breast cancer
Source: PLoS One. 2022 Oct 18;17(10):e0274385. doi: 10.1371/journal.pone.0274385 (PMC9578617; doi:10.1371/journal.pone.0274385)
Supplement: S1 Data — (XLSX) [file pone.0274385.s001.xlsx]

## Sheet: IMAGING FINDINGS AND SIZE
NO.	TARGIT A/B	AGE	CO-MORBID	FINDINGS OF US	FINDINGS OF MAMMO	BIRADS	US vs Patho size	US SIZE (largest diameter)	WT (GM)	PATHOLOGY SIZE	MRI SIZE	MRI vs Patho Size	FINDINGS OF MRI	MFMC	TP/TN/FP/FN of Ultrasound/mammogram	TP/TN/FP/FN of MRI	TP/TN/FP/FN if considering only MF and MC without including AL/contralateral satellite
1	A	64	DM, HPT, Cholesterol	Hard copy US - left 1 o'clock 2-3cm FN with multiple benign right breast lesions	Hard copy mammogram	B	-4MM	8MM	18	12MM	-		-	US/mammo - no MFMC, Specimen - No MFMC	TN
2	A	71	NIL	Suspicious left breast lump with no multicentricity or axillary LN involvement. BIRADS 4c. 11 o'clock 1.3 x 1.4 x 1.1cm	Soft copy mammogram	A	-4MM	14MM	28	18MM	-		-	US - no MFMC, Specimen - no MFMC	TN
3	A	71	NIL apart from OA, osteoporosis	Hypoechoic right breast lesion with suspicious features. BIRADS 4b. US 1.4 x 1. x 1.6cm. Mammo size 1.6 x 1.4 x 1.5cm		B	1MM	16MM	15	15MM	-		-	US/mammo - No MFMC, Specimen - No MFMC	TN
4	A	59	Nil	Suspicious right breast 10 o'clock lesion. BIRADS 4c. 0.6 x 0.4 x 0.4cm	Spiculated lesion at RUOQ	C	-2MM	6MM	28	8MM	-		-	US/mammo - No MFMC, Specimen - No MFMC	TN
5	A	69	HPT	Suspicious hypoechoic right breast 2 o'clock lesion. 1.0 x 1.2cm	No mammogram in system prior to op	C	10MM	12MM	20	2MM	-		-	US/mammo - No MFMC, Specimen - No MFMC	TN
6	A	62	DM, HPT, CKD	Right breast irregular hypoechoic lesion at 1 o'clock position. 1.1 x 1.0 x 1.1cm.	Soft copy MMG	A	-2MM	11MM	36	13MM	-		-	US - no MFMC, Specimen - no MFMC	TN
7	A	53	NIL	Irregular hypoechoic 8 o'clock left breast lesion with lobulated margins. 0.7 x 0.4 x 0.6cm	Hard copy mammogram	C	0MM	7MM	20	7MM	-		-	US - No MFMC, Specimen - No MFMC	TN
8		49	HPT, Dyslipidemia	Right breast irregular hypoechoic lesion at 1-2 o'clock position with spiculated margins. 1.4 x 0.7 x 1.3cm	Hard copy mammogram	C	4MM	14MM	30	10MM	-		-	US - No MFMC, Specimen - No MFMC	TN
9	A	60	HPT	Right breast 8-9 o'clock lesion. 0.8 x 1.9cm.	Hard copy mammogram	B	-6MM	19MM	46	25MM	-		-	US - No MFMC, Specimen - No MFMC	TN
10	A	55	HPT	Benign calcifications in both breasts. Hypoechoic left breast 2 o'clock lesion with suspicious features measuring 0.7 x 0.6 x 0.7cm.		C	-3MM	7MM	20	10MM	9MM	-1MM	Left breast carcinoma 2o'clock lesion (0.9 x 0.7 x 0.8cm) with no multifocality or multicentricity in left breast. Three enhancing foci in right breast with benign kinetics suggested for follow up	US/Mammo - No MFMC, MRI - No MFMC, Specimen - No MFMC	TN	TN	TN
							-6MM (10)					-1MM (1)
							1U, 8C, 1O					1C
NO.	TARGIT A/B	AGE	CO-MORBID	FINDINGS OF US	FINDINGS OF MAMMO	BIRADS	US vs Patho size	US SIZE (largest diameter)	WT (GM)	PATHOLOGY SIZE	MRI SIZE	MRI vs Patho Size	FINDINGS OF MRI	MFMC	TP/TN/FP/FN of Ultrasound/mammogram	TP/TN/FP/FN of MRI	TP/TN/FP/FN if considering only MF and MC without including AL/contralateral satellite
11	B(IORT)	66	HPT, DM	Suspicious left breast 11 o'clock hypoechoic lesion (1.2 x 1.2 x 1.2cm) with possible left axillary lymphadenopathy. BIRADS 4c.	Hard copy mammogram	-	-8MM	12MM	50	20MM	-		-	US - No MFMC, Specimen - No MFMC	TN
12	B(EBRT boost)	44	HYPERTHYROIDISM	Suspicious right breast 10o'clock lesion (1.6 x 1.1 x 1.6cm). Benign left breast 2o'clock lesion. Bilateral breast cysts.	Soft copy mammogram	B	1MM	16MM	30	15MM	-		-	US - No MFMC - Specimen - No MFMC	TN
13	A	53	Nil	Highly suspicious left breast 2 o'clock lesion (1.4 x 0.9cm) with no satellite lesion or axillary lymphadenopathy. BIRADS 5.		B	-1MM	14MM	77	15MM	17MM	2MM	Biopsy proven left breast carcinoma at 2o'clock (1.7 x 1.1 x 1.0cm) with no evidence of multifocality or multicentricity. Right breast lesion with benign kinetics. BIRADS 6.	US/Mammo - No MFMC, MRI - No MFMC, Specimen - No MFMC	TN	TN	TN
14	B(EBRT boost)	58	DM, HPT, Dyslipidemia	Suspicious right 10 o'clock breast lesion 2.0 x 1.1 x 1.7cm. BIRADS 4c.		B	2MM	20MM	70	18MM	-		-	US/Mammo - No MFMC - Specimen - No MFMC	TN
15	B(IORT)	44	NIL	New suspicious right breast lesion at 7 o'clock position 0.9 x 0.9 x 0.9cm. BIRADS 4.		C	-21MM	9MM	35	30MM	27MM	-3MM	Right breast carcinoma at 7 o'clock with non specific enhancing foci may represent fibro cystic change.	US/Mammo - No MFMC, MRI no MFMC, Specimen - No MFMC	TN	TN	TN
16	A	71	HPT	Well defined hypoechoic lesion taller than wider right breast lesion at 12 o'clock 1.8 x 1.6 x 1.8cm. BIRADS 6	Hard copy mammogram	-	-7MM	18MM	57	25MM	-		-	US - No MFMC, Specimen - No MFMC	TN
17	A	55	NIL	Highly suspicious right 9 o'clock lesion. No axillary LN or multifocality 1.6 x 1.6 x 1.6cm. BIRADS 5.		D	3MM	16MM	-	13MM	26MM	13MM	HPE proven invasive right breast carcinoma 9 o'clock lesion (2.3 x 2.0 x 2.6cm) with surrounding satellite nodule and enhancing focus at right 3-4 o'clock. Multicentricity needs to be ruled out.	US/Mammo - No MFMC, MRI - Suspicious MC, Specimen - No MFMC	TN	FP	FP
18	A (IORT+EBRT)	46	NIL	Hypoechoic right breast 11 (1.0 x 1.1 x 1.0cm) and 12-1o'clock (1.1 x 1.4 x 1.5cm) lesions, biopsy proven breast ca at 12-1o'clock. Indeterminate left breast 11o'clock (HPE - no malignancy). BIRADS 6.	Suspicious right breast lesion. BIRADS 4a.	C	-13MM	15MM	-	28MM	-		-	US - Suspicious MF, HPE negative for this lesion, Specimen - No MFMC	FP
19	B(EBRT boost)	66	DM, HPT, Dyslipidemia	Left breast carcinoma at 12-2 o'clock post neoadjuvant chemotherapy is smaller in size (1.3 x 0.7 x 1.2cm), showing response to treatment. BIRADS 6.		B	-2MM	13MM		15MM	-		-	US/Mammo - No MFMC, Specimen - No MFMC	TN
							-66MM (10)					12MM (3)
							5U, 5C					2C, 1O
NO.	TARGIT A/B	AGE	CO-MORBID	FINDINGS OF US	FINDINGS OF MAMMO	BIRADS	US vs Patho size	US SIZE (largest diameter)	WT (GM)	PATHOLOGY SIZE	MRI SIZE	MRI vs Patho Size	FINDINGS OF MRI	MFMC	TP/TN/FP/FN of Ultrasound/mammogram	TP/TN/FP/FN of MRI	TP/TN/FP/FN if considering only MF and MC without including AL/contralateral satellite
21	B(IORT boost)	47	Asthma, Grave's disease	Biopsy proven left breast carcinoma at 7 o'clock position (0.6 x 0.4cm) with left axillary lymphadenopathy smaller in size. BIRADS 6.		C	1MM	6MM		5MM	-		-	US/mammo - No MFMC, Specimen - No MFMC	TN
22	A	70	HPT	Suspicious right breast 9 o'clock lesion (1.1 x 1.0 x 1.0cm). BIRADS 5.	Soft copy mammogram	-	-14MM	11MM		25MM	-		-	US - No MFMC, Specimen - No MFMC (Invasive ca with low to intermediate nuclear grade DCIS	TN
23	A (IORT+EBRT) - why EBRT given??	81	Dyslipidemia	Right breast ca (HPE proven) at 12 o'clock (1.5 x 0.8 x 1.6cm). Stable benign appearing right breast calcifications.		B	1MM	16MM		15MM	-		-	US/Mammo - No MFMC, Specimen - No MFMC	TN
24	A	66	HPT, Dyslipidemia	Biopsy proven right breast carcinoma at 10 o'clock (1.9 x 1.3 x 1.1cm). BIRADS 6		B	-1MM	19MM		20MM	-		-	US/Mammo - No MFMC, Specimen - No MFMC	TN
25	A (IORT)	70	HPT, Dyslipidemia, IHD	Left breast 9-10oc carcinoma with no MFMCAL		-	-7MM	15MM		22MM	-			US/Mammo - No MFMCAL, Specimen - No MFMCAL	TN
26	B(EBRT boost)	66	DM, HPT, Dyslipidemia	Known right breast ca with suspicious left breast 3 o'clock lesion (1.1 x 0.7 x 1.6cm). BIRADS 5.		A	0MM	16MM		16MM	18MM	2MM	Right breast ca post BCS 3 o'clock lesion (1.8 x 1.2 x 1.0cm) with newly diagnosed left breast invasive carcinoma 3 o'clock (1.8 x 1.2 x 1.0cm). No multifocality or axillary LN. BIRADS 6.	US/Mammo - No MFMCAL, MRI - No MFMCAL, Specimen - No MFMCAL	TN	TN	TN
27	A (IORT)	48	HPT, Dyslipidemia	Left breast 4oc carcinoma lesion with calcification. No MFMCAL		C	-1MM	18MM		19MM	-		-	US/Mammo - No MFMCAL, Specimen - No MFMCAL	TN
29	A	60	Nil	New spiculated mass with calcification at 1 o'clock of right breast (1.4 x 1.0 x 1.5cm) and unchanged right breast fibroadenoma. BIRADS 4b.		D	0MM	15MM	-	15MM	16MM	1MM	HPE proven right breast invasive ca at 1 o'clock position (1.5 x 1.5 x 1.6cm). Right breast 4 o'clock lesion with suspicious morphology and kinetic curve (biopsy done - no malignancy). Clumped non-mass enhancement at right 7 o'clock. Left 6 o'clock non-mass enhancement.	US/Mammo - No MFMC, MRI - Suspicious contralateral satellite, Specimen - No MFMC	TN	FP	FP
30	A	48	DM, HPT	Suspicious left 3 o'clock nodule (1.0 x 0.9 x 0.9cm) with smaller 4 o'clock nodules		A	-30MM	10MM	850 (total mastectomy weight)	40MM	28MM	-12MM	Biopsy proven left 3 o'clock ca (2.8 x 1.7 x 1.4cm) with multifocality - 3-5 oclock largest at 4 oclock (type 3 curve)	US/Mammo - MF, MRI - MF, Specimen - MF	TP	TP	TP
							-51MM (9)					-9MM (3)
							3U, 6C					1U, 3C
NO.	TARGIT A/B	AGE	CO-MORBID	FINDINGS OF US	FINDINGS OF MAMMO	BIRADS	US vs Patho size	US SIZE (largest diameter)	WT (GM)	PATHOLOGY SIZE	MRI SIZE	MRI vs Patho Size	FINDINGS OF MRI	MFMC	TP/TN/FP/FN of Ultrasound/mammogram	TP/TN/FP/FN of MRI	TP/TN/FP/FN if considering only MF and MC without including AL/contralateral satellite
31	OP PRIVATE	50	Nil	Ill-defined hypoechoic lesion left breast 2 o'clock (0.7 x 0.5 x 0.6cm). Benign right breast lesions. No significant axillary LNs	Hard copy MMG	-		7MM	Underwent surgery in private centre followed by EBRT 23x and on hormonal therapy		6MM		Left breast ca 2 o'clock (0.4 x 0.4 x 0.6cm) with satellite lesion in axillary tail (HPE confirmed invasive carcinoma)	Surgery done in private US - No MFMCAL MRI - AL, no MFMC, Specimen cant be traced as done in private	x	x	x
32	B (EBRT boost)	38	Nil	Right breast ca 9 o'clock lesion (1.0 x 1.1 x 1.4cm) with no evidence of multicentricity, multifocality or axillary lymphadenopathy. BIRADS 6.		C	-4MM	14MM	-	18MM	19MM	1MM	Right breast ca (1.9 x 1.2 x 1.6cm )with no evidence of multicentricity or multifocality. BIRADS 6.	US/Mammo - No MFMC, MRI - No MFMC, Specimen - No MFMC	TN	TN	TN
33	B (IORT boost)	55	HPT, Dyslipidemia	Right breast spiculated irregular hypoechoic lesion at 12 o'clock (1.1 x 1.1 x 1.7cm). Oval well defined hypoechoic lesion at 12 o'clock adjacent to the primary tumor (satellite lesion)	Hard copy mammogram	-	-8MM	17MM	-	25MM	20MM	-5MM	Right breast ca (1.8 x 2.0 x 1.9cm) with evidence of multifocality (satellite nodule adjacent to breast ca lesion) and surrounding NME	US/Mammo - MF, MRI - MF, Specimen - MF	TP	TP	TP
34	A (IORT)	62	HPT, Dyslipidemia	Left breast carcinoma lesion at 3 o'clock (1.3 x 1.6 x 2.6cm) with no satellite lesions	Hard copy mammogram	-	10MM	26MM	51	16MM	24MM	8MM	Left breast 3o'clock (1.8 x 1.8 x 2.4cm). Additional tumor focus at 3 o'clock - proceeded with biopsy (HPE microcalcification, no malignancy)	US/Mammo - No MFMC, MRI - MF, Specimen - No MFMC	TN	FP	FP
35	Not for IORT	62	Nil	Soft copy US - Right 12 o'clock ca (1.6 x 1.6 x 2.0cm), Right 3 o'clock benign (0.7 x 0.9 x 0.9cm), Left breast multiple nodules.	Soft copy mammogram		-55MM	20MM (12 o'clock lesion)	660	75 x 60 x 15MM (whitish solid lesion with irregular borders spanning LO and LI quadrants	21MM (12 o'clock lesion)	-54MM	Suspicious right 1 o'clock (1.0 x 1.6 x 2.1cm) corresponding to 12 o'clock ultrasound lesion. Suspicious left 12 o'clock (0.9 x 0.5 x 1.2cm) and left 5 o'clock (1.0 x 0.7 x 1.0cm). Multiple indeterminate lesions bilaterally with type 2 curve.	US/Mammo - MFMC, MRI - MC and CL, Specimen - No MFMC	TP	TP	FP
37	Not for IORT	67	HPT	Left breast carcinoma (3 o'clock - 1.8 x 1.5 x 1.5cm) with no multifocality, multicentricity or significant axillary lymphadenopathy	Soft copy MG	-	-3MM	18MM	715 (Mastectomy)	21MM	21MM	0MM	Left breast carcinoma (1.5 x 1.5 x 2.1cm) with benign appearing right 12-1 o'clock lesion.	US - No MFMC, MRI - No MFMC, Specimen- No MFMC	TN	TN	TN
38	A (IORT)	72	Nil	Suspicious right breast 12-1 o'clock lesion (0.9 x 0.6cm) with right 10 o'clock enhancing lesion which has been stable on ultrasound (suggest HPE correlation)		D	0MM	9MM	45	9MM	12MM	3MM	Right breast carcinoma at 12-1 o'clock position (1.2 x 0.9 x 1.0cm). Right 10 o'clock lesion as seen in ultrasound. Suggest HPE correlation of the 10 o'clock lesion.	US/Mammo - No MFMCAL, MRI - no MFMCAL, Specimen - No MFMCAL	TN	TN	TN
39	A (IORT)	54	Nil	Suspicious left breast 10 o'clock lesion (0.5 x 0.8 x 0.5cm) with adjacent hypoechoic nodule. Left breast intraductal lesion. Biopsy date given for both lesions.		C	-2MM	8MM	40	10MM	10MM	0MM	Left 10 o'clock breast ca with no evidence of multicentricity or axillary LN involvement. The adjacent focal clumped NME may represent background adenosis/atypia or in situ component and should be completely excised for HPE confirmation.	US - Suspicious MF, no MCAL MRI - Only adjacent NME, no MFMCAL, Specimen - Surrounding breast tissue ?NME is intraductal papilloma and apocrine metaplasia	FP	TN	TN
40	B (IORT boost)	52	DM	Left breast ca at 3 o'clock (0.4 x 1.4 x 0.7cm). No MFMC		B	11MM	14MM	30	3MM (Cluster of viable malignant cells measuring 3mm in largest dimension)	7MM	4MM	Left 3 o'clock breast ca (0.7 x 0.6 x 0.6cm) with adjacent satellite nodule (0.6 x 0.5 x 0.6cm) - MF lesion, collectively measuring less than 3cm. No MC.	US/Mammo - No MFMC, MRI - MF, Specimen - MF	FN	TP	TP
							-51MM (8)					-43MM (8)
							2U, 4C, 2O					1U, 6C, 1O
NO.	TARGIT A/B	AGE	CO-MORBID	FINDINGS OF US	FINDINGS OF MAMMO	BIRADS	US vs Patho size	US SIZE (largest diameter)	WT (GM)	PATHOLOGY SIZE	MRI SIZE	MRI vs Patho Size	FINDINGS OF MRI	MFMC	TP/TN/FP/FN of Ultrasound/mammogram	TP/TN/FP/FN of MRI	TP/TN/FP/FN if considering only MF and MC without including AL/contralateral satellite
41	A (IORT)	65	HPT	Right breast ca (1.7 x 1.3 x 1.4cm). No MFMCAL		A	-11MM	17MM	51	28MM	20MM	-8MM	Right 10-11 o'clock breast ca (1.9 x 2.0 x 1.8cm) with no MFMCAL. Left 12 o'clock benign lesion. Suggest MRI follow up to assess lesion stability	US/Mammo - No MFMC, MRI - No MFMC, Specimen - No MFMC	TN	TN	TN
42	A (IORT)	68	HPT, Dyslipidemia	Bilateral suspicious intraductal lesions. Right intraductal lesion with internal debris at 8 o'clock position (HPE: no malignancy), left dilated duct with solid intraductal component 0.4 x 0.5 x 0.7cm (invasive carcinoma)		B	-8MM	7MM	NOT IN REPORT	15MM	9MM	-6MM	Left 9 o'clock ca with no MFMCAL, Right 9 o'clock benign lesion.	US/Mammo - Contralateral satellite (Biopsy showed no satellite lesion), MRI - No MFMCAL, Specimen - No MFMCAL	FP	TN	TN
43	B (EBRT boost)	63	DM, HPT	Right breast ca at 10 o'clock (1.4 x 2.3 x 1.3cm) with no MFMCAL	Soft copy MMG	-	13MM	23MM	NOT IN REPORT	10MM	16MM	6MM	Right 9-10 o'clock ca with adjacent lesion which could represent satellite lesion or intramammary node. No MCAL. Left 5-6 o'clock benign lesion. Suggest MRI follow up.	US/Mammo - No MFMCAL, MRI - no MFMCAL (take adjacent lesion as intramammary node), Specimen - No MFMCAL	TN	TN	TN
45	A (IORT)	77	DM, HPT, Dyslipidemia	Left breast hypoechoic lesion (0.9 x 0.6 x 0.9cm). Loose clusters of coarse and small round calcifications at upper outer quadrant of left breast		D	-6MM	9MM	29	15MM	16MM	1MM	Left 2 o'clock ca with adjacent NME anteriorly which may represent DCIS or atypia component, collectively measuring 3cm. No MC or LN	US/Mammo - No MFMC, MRI - no MFMCAL, Specimen - no MFMCAL	TN	TN	TN	MRI detected NME which was suspicious of DCIS (specimen turns out to have DCIS) - NME is not considered MF or MC
47	A (IORT)	51	DM	Hard copy film - right 12 o'clock lesion (0.7 x 0.9 x 1.8cm), left benign appearing 1 o'clock lesion (0.5 x 0.8cm)	Hard copy film - spiculated lesion at right upper mid region	-	5MM	18MM	100	13MM	14MM	1MM	HPE proven right 12 oclock breast ca with no MFMC and axillary lymphadenopathy. HPE proven left 2 oclock adenosis. Progressively enhancing spiculated density at left breast retroareolar to 3 oclock position (HWLB done - HPE: fibroadenoma and fibrocystic changes) Left 6-7 oclock lesion with benign morphology and type 1 curve. Suggest follow up ultrasound in 6 months.	US/Mammo - No MFMC, MRI - Suspicious contralateral breast lesion, Specimen - Suspicious lesion (HPE: not malignant), metastatic lymph nodes	FN	FN	FP
49	B (EBRT boost)	56	Nil	Left breast ca lesion (1.9cm) with smaller lesion (0.4cm) suspicious of satellite nodule. Multiple hypoechoic lesions at 1, 2, 10oc (HPE of 2 and 10oc - Usual ductal hyperplasia (focal).	Left breast biopsy proven ca. No MFMCAL	B	-1MM	19MM	108	22MM	20MM	2MM	Left breast 10 o'clock carcinoma with no multifocality or multicentricity. Focal NME and foci in left breast appear benign and may represent fibroadenosis/hyperplasia. Post biopsy changes of previously seen US lesions at 10 and 2 o'clock (core biopsy HPE was UDH) - hook wire excision has been planned if residual lesions still present. Bilateral benign-appearing T1W hyperintense breast lesions in …	US/Mammo - MF, MRI - No MFMC, Specimen - No MFMC	TN	TN	TN
50	B (EBRT boost)	70	Nil	Left breast carcinoma lesion (1.3cm) with right 10 o'clock lesion (HPE: no malignancy seen)	Hard copy MMG	-	0MM	13MM	40	13MM	13MM	0MM	Left breast 3 o'clock carcinoma with no evidence of multifocality, multicentricity or axillary lymphadenopathy. Right 10 o'clock benign breast lesion.	US/Mammo - No MFMC, MRI - No MFMCAL, Specimen - No MFMC	TN	TN	TN
							-8MM (7)					-4MM (7)
							3U, 3C, 1O					2U, 4C, 1O
NO.	TARGIT A/B	AGE	CO-MORBID	FINDINGS OF US	FINDINGS OF MAMMO	BIRADS	US vs Patho size	US SIZE (largest diameter)	WT (GM)	PATHOLOGY SIZE	MRI SIZE	MRI vs Patho Size	FINDINGS OF MRI	MFMC	TP/TN/FP/FN of Ultrasound/mammogram	TP/TN/FP/FN of MRI	TP/TN/FP/FN if considering only MF and MC without including AL/contralateral satellite
51	A (IORT)	46		Right 1 o'clock carcinoma lesion (1.6cm) with no MFMCAL)	Hard copy MMG	-	-19MM	16MM	122	35MM	15MM	-20MM	Right 1 o'clock invasive carcinoma with no multicentricity, multifocality or axillary LN. Scattered foci in left breast with benign appearing focal clumped NME in left upper inner quadrant may represent fibroadenosis/fibrocystic changes.	US/Mammo - No MFMCAL, MRI - No MFMCAL, Specimen - No MFMCAL	TN	TN	TN
52	A (IORT)	66	HPT, DM	New suspicious left breast cystic lesion at 3-4 o'clock periareolar (HPE: invasive ca)	Well circumscribed round oval density lesion left lower outer quadrant	B	-3MM	8MM	96	11MM	11MM	0MM	Left breast 4 o'clock invasive carcinoma lesion with no multifocality or axillary LN. Suspicious right 8-9 o'clock breast enhancing lesion (targeted ultrasound and biopsy - right 8-9oc lesion HPE: columnar cell hyperplasia)	US/Mammo - No MFMCAL, MRI - Suspicious MC (Biopsy - columnar cell hyperplasia), Specimen - No MFMC	TN	FP	FP
53	B (OP EXTERNAL)	48	Nil	Suspicious right breast 10 o'clock lesion 2cm FN. Stable right 10oc 1cm FN, 6oc (2 lesions), 9oc, left 12oc periareolar.	Soft copy MMG	-	-	8MM	-	-	13MM	-	Right breast 10 o'clock invasive carcinoma lesion with adjacent enhancing lesion may represent a satellite lesion. Suggest MDT discussion. Left breast FA. Right breast cyst	US - No MFMCAL, MRI - Suspicious MF, Op done in private	x	x	x
54	A (IORT)	65	HPT	Left 1-2 o'clock invasive carcinoma with no MFMC. Benign right 7 o'clock lesion.	Soft copy MMG	-	2MM	14MM	155	7MM	12MM	5MM	Left 1-2 o'clock invasive carcinoma lesion with no MFMC. Left 10 and 12 benign-appearing breast lesions likely to represent cysts	US - No MFMCAL, MRI - No MFMCAL, Specimen - No MFMCAL	TN	TN	TN
56	A (IORT)	61	Nil	Right 1 o'clock carcinoma lesion with multiple axillary LN, one with thickened cortex of 0.4cm	Irregular, spiculated mass in RUIQ, scattered bilateral breast microcalcifications	A	-3MM	8MM	NOT IN REPORT	9MM	11MM	2MM	Spiculated right breast carcinoma lesion 1 o'clock. Enlarged right axillary LNs (US biopsy done - HPE: no malignancy), Left breast 2 o'clock complex cyst with proteinceous/hemorrhagic content	US - AL, No MFMC MRI - AL, No MFMC Specimen - No MFMCAL	FP	FP for LN	TN (no MFMC, since AL not considered)	check back axilary LN features
57	A (IORT)	54	Nil	Left breast 2 o'clock lesion, No MFMCAL	Soft copy MMG	-	-7MM	10MM	62	17MM	14MM	-3MM	Left breast carcinoma with no MFMCAL. Suspicious segmental NME right 9-11oc TRO fibroadenosis/atypia/DCIS. Targeted ultrasound noted no correlate lesion. Proceeded with MR guided VAB (HPE: focal usual ductal hyperplasia, no malignancy). Benign right retroareolar and 12oc lesion.	US - No MFMCAL, MRI - No MFMCAL, but has suspicious NME (HPE - focal UDH), Specimen - AL, No MFMC (NME not removed)	FN	FN	TN (no MFMC, since AL not considered)
58	B (IORT boost)	71	HPT	Left breast 9 o'clock carcinoma lesion, right 11 o'clock benign lesion, no axillary LN bilaterally	Hard copy MMG	-	-6MM	10MM	28	16MM	15MM	-1MM	Left breast carcinoma with left axillary lymphadenopathy. No MFMC. Benign left retroareolar and right breast 11 o'clock lesions (HLWB - focal mild UDH).	US - No MFMCAL, MRI - AL, No MFMC Specimen - No MFMCAL	TN	FP for AL	TN (no MFMC, since AL not considered)	check back axilary LN features
59	B (EBRT boost)	51	Nil	Right breast 10 o'clock carcinoma lesion, left breast 8 o'clock lesion (HPE-proven fibrocystic change with mild usual ductal hyperplasia	Hard copy MMG	-	1MM	16MM	43	15MM	29MM	14MM	Right breast 9-10o'clock carcinoma with right axillary LN. No MFMC. Benign HPE proven left breast 9oc lesion	US - No MFMCAL MRI - AL, No MFMC Specimen - No MFMCAL (AL shows no malignancy)	TN	FP for AL	TN (no MFMC, since AL not considered)	check back axilary LN features
60	B (EBRT boost)	65	HTN, Dyslipidemia, Asthma, Subclinical Hyperthyroid	Left breast 2oc lesion with adjacent 1oc satellite lesion	Ill defined spiculated equal density LUOQ lesion	C	-4MM	14MM	56	18MM	20MM	2MM	Left breast 2oc carcinoma lesion with adjacent satellite nodule (underwent US guided hookwire) at 1oc, collectively <3cm. No MCAL	US - MF, no MCAL, MRI - MF (collectively <3cm), no MCAL Specimen - AL micrometastasis, carcinoma with medullary features, no MFMC	FP	FP	FP
							-39MM (8)					-1MM (8)
							3U, 5C					1U, 6C, 1O
NO.	TARGIT A/B	AGE	CO-MORBID	FINDINGS OF US	FINDINGS OF MAMMO	BIRADS	US vs Patho size	US SIZE (largest diameter)	WT (GM)	PATHOLOGY SIZE	MRI SIZE	MRI vs Patho Size	FINDINGS OF MRI	MFMC	TP/TN/FP/FN of Ultrasound/mammogram	TP/TN/FP/FN of MRI	TP/TN/FP/FN if considering only MF and MC without including AL/contralateral satellite
61	Not for IORT?	67	DM, HPT, IHD	Left breast 2 o'clock carcinoma lesion with calcification and internal vascularity. 11 o'clock simple cyst	Ill-defined spiculated high density lesion LUOQ with pleomorphic calcifications within. Two oval well-defined equal density lesions at LUOQ and LUMQ	A	-6MM	19MM	NOT IN REPORT	25MM	26MM	1MM	Left breast 2oc carcinoma lesion with left axillary LN. No MFMC. Two small enhancing right 2 oc breast lesions with suspicious morphology (proceeded with MR guided hookwire localisation).	US - No MFMCAL, MRI - AL, contralateral suspicious lesions (hookwire) Specimen - right contralateral lesions - usual ductal hyperplasia and fibrocystic changes, axillary LN - mets	FN	TP for LN	FP
62	A	73	HPT, Dyslipidemia	Left breast 9 o'clock oval lobulated lesion with calcifications	Lobulated equal density lesion at left LIQ with cluster of pleomorphic calcifications. Round and coarse calcification at right UOQ	C	-6MM	19MM	45	25MM	25MM	0MM	Irregular mass with spiculated margins at 8 o'clock 9cm FN with no MFMCAL.	US - No MFMCAL MRI - No MFMCAL Specimen - No MFMCAL	TN	TN	TN
64	A	51	Nil	Right 2 o'clock 3cm FN carcinoma lesion	Irregular spiculated high density lesion in RUIQ with punctate calcifications within (carcinoma lesion). RUOQ cyst	C	-9MM	19MM	45	28MM	23MM (28MM collectively with satellite)	-5MM	Right breast 2 o'clock carcinoma with adjacent satellite lesion inferiorly, collectively <3cm. Right breast cysts and intramammary LN. Left breast linear clumped NME retroareolar to 9oc (no lesion on targeted US).	US - No MFMCAL MRI - MF (fibrocystic changes, UDH), no MCAL Specimen - No MFMCAL	TN	FP	FP
65	A	75	HPT	Right 12 o'clock 1cm FN lobulated hypoechoic lesion. No MFMCAL.	Round partially obscured high density lesion with spiculation in RUIQ	A	-1MM	19MM	70	20MM	24MM	4MM	Right breast 12-1o'clock carcinoma with no MFMCAL. Left retroareolar breast lesions with benign appearance (for routine US followup). Proceeded with HWLB for primary carcinoma lesion, and while doing ultrasound then, found an indeterminate lesion in which HWLB of this lesion was done (HPE: intraductal papilloma)	US - MF, no MCAL MRI - No MFMCAL Specimen - No MFMCAL	FP	TN	TN
66	B (IORT boost)	51	HPT	Right 10 o'clock 4cm FN irregular hypoechoic lesion. Axillary LN with thickened cortex (0.5cm cortex)	Irregular, lobulated high density mass at RUOQ. Right axillary LNs.	B	-4MM	21MM	118.1	25MM	31MM	6MM	Right breast 10o'clock HPE proven carcinoma with right axillary LN metastasis. No MFMC. Left breast 1o'clock benign appearing breast lesion.	US - Axillary LN, No MFMC MRI - Axillary LN, No MFMC Specimen - Axillary LN, No MFMC	TP	TP for LN	TN
67	B (IORT)	62	Nil	Suspicious left breast 12o'clock lesion (irregular, microlobulated hypoechoic)	Hard copy MMG	-	-14MM	9MM	46.5	23MM	21MM	-2MM	Left breast 12 o'clock HPE proven carcinoma lesion with no MFMCAL. Linear NME in left retroareolar 9o'clock (targeted US - no lesion). Benign appearing right 9o'clock lesion (targeted US - not seen)	US - No MFMCAL MRI - no MFMCAL, Linear NME Specimen - AL, no MFMC	FN	FN	TN
68	B	53	HPT	Right breast irregular hypoechoic lesion with indistinct margin at 11 o'clock 4cm FN. benign appearing right 7o'clock lesion	Soft copy MMG (not able to digitise)	-	-7MM	8MM	32	15MM	24MM (30MM collectively with foci)	9MM	Right breast 11o'clock carcinoma with multifocality. No MCAL. Normal left breast.	US - No MFMCAL MRI - MF, no MCAL Specimen - MF (DCIS), no MCAL	FN	TP	TP
69	A	61	Nil	Left 6 o'clock 2cm FN lesion. No MFMCAL.	Soft copy MMG	-	-2MM	8MM	30	10MM	10MM	0MM	Left 6 o'clock HPE proven carcinoma with no MFMCAL.	US - No MFMCAL MRI - No MFMCAL Specimen - no MFMCAL	TN	TN	TN
70		49		Left 12 o'clock carcinoma lesion with communication with left 2 o'clock lesion. Suspicious satellite seen at 12 o'clock 1cm FN (0.6cm away from carcinoma - biopsy done shows no malignancy)	Bilateral punctate calcifications. Indistinct spiculated density in left upper region in keeping with primary tumor. Borderline enlarged axillary LNs	C		19MM			34MM		Left 12 o'clock HPE proven carcinoma with adjacent enhancing foci may represent multifocal disease, and left axillary LN involvement.	US - MF, no MCAL MRI - MFAL, no MC, Specimen - ?
71		55		Ill-defined left breast 2oc 5cm FN lesion measuring 1.4 x 1.9 x 1.5cm. No MFMCAL	Hard copy MMG	B	-6MM	19MM		25MM	36MM	11MM	Left breast IDC with adjacent satellite lesion, collectively measuring 3.6cm. Left axillary lymphadenopathy, indeterminate left 9oc focal linear NME may represent fibroadenosis/fibrocystic change	US - no MFMCAL MRI - MFAL, No MC, Specimen - MFAL, no MC	FN	TP
							-47MM (7)					13MM (7)
							5U, 2C					5C, 2O
U = Underestimated C = Concordant O = Overestimated
		613
		551
		556
		512
		450
		527
		542						867MM
		total 3751 years	divided by 63					divided by 63
		2412 for MRI group	divided by 41	mean age for conventional imaging 60.9				mean 1.38
		1339 for conventional imaging	divided by 22	mean age for MRI group 58.8

## Sheet: MRI IORT BIOPSY
NO.	TARGIT A/B	PLANNED IORT	MRI DONE	IORT DONE	EBRT DONE	BIOPSY METHOD	HISTOLOGY	SPECIMEN HISTOLOGY
1	A	Yes	No	Yes	No	USG BIOPSY	IDC	IDC with DCIS
2	A	Yes	No	Yes	Yes - EBRT added due to LVI positive	USG BIOPSY	IDC	IDC, no DCIS
3	A	Yes	No	Yes	Yes - EBRT added due to LVI positive	USG BIOPSY	IDC	IDC with DCIS
4	A	Yes	No	Yes	No	USG BIOPSY	IDC	IDC Grade I
5	A	Yes	No	Yes	No	USG BIOPSY	IDC	IDC with focal low grade DCIS
6	A	Yes	No	Yes	No	CORE BIOPSY	IDC	IDC with focal DCIS and comedonecrosis
7	A	Yes	No	Yes	No	USG BIOPSY	IDC	IDC Grade 2, no DCIS
8		Yes	No	Yes	No	USG BIOPSY	IDC	IDC Grade 2, no DCIS
9	A	Yes	No	Yes	No	USG BIOPSY	IDC	IDC Grade 2 with DCIS
10	A	Yes	Yes	Yes	No	USG BIOPSY	IDC
NO.	TARGIT A/B	PLANNED IORT	MRI DONE	IORT DONE	EBRT DONE	BIOPSY METHOD	HISTOLOGY	SPECIMEN HISTOLOGY
11	B(IORT)	Yes	No	Yes	Yes (Part of Targit B)	USG BIOPSY	IDC	IDC Grade 2 with high nuclear grade DCIS
12	B(EBRT)	No	No	No	Yes (Part of Targit B)	USG BIOPSY	IDC	IDC Grade 2 with no DCIS
13	A	Yes	Yes	Yes	No	USG BIOPSY	IDC
14	B(EBRT)	No	No	No	Yes (EBRT arm)	USG BIOPSY	IDC	IDC Grade 2 with intermediate DCIS
15	B(IORT)	Yes	Yes	Yes	Yes (Part of Targit B)	CORE NEEDLE BIOPSY	IDC
16	A	Yes	No	Yes	Yes - inferior margin involved	CORE NEEDLE BIOPSY	IDC	Well-differentiated neuroendocrine tumor with no DCIS
17	A	Yes	Yes	Yes	Yes - EBRT added due to involved margins	USG BIOPSY	IDC
18	A+EBRT	Yes	No	Yes	Yes - EBRT added due to LVI positive	CORE NEEDLE BIOPSY	IDC with DCIS right 12 o'clock, IDC right 11 o'clock	IDC with DCIS
19	B(EBRT)	No	No	No	Yes (Part of Targit B)	CORE NEEDLE BIOPSY	IDC	IDC with no DCIS
NO.	TARGIT A/B	PLANNED IORT	MRI DONE	IORT DONE	EBRT DONE	BIOPSY METHOD	HISTOLOGY	SPECIMEN HISTOLOGY
21	B(IORT)	Yes	No	Yes	Yes (Part of Targit B)	CORE NEEDLE BIOPSY	IDC
22	A	Yes	No	Yes	Yes (margins positive)	CORE NEEDLE BIOPSY	IDC
23	A	Yes	No	Yes	No	CORE NEEDLE BIOPSY	IDC
24	A	Yes	No	Yes	No	CORE NEEDLE BIOPSY	IDC
25	A (IORT)	Yes	No	Yes
26	B(EBRT)	Yes	Yes	Yes	Yes (part of TARGIT B)	USG BIOPSY	IDC
27	A (IORT)
29	A	Yes	Yes	Yes	Yes - involved margins	USG BIOPSY	A - IDC, B - 9 o'clock (proliferative beast lesion with ductal hyperplasia), 4 o'clock (no malignancy seen)
30	A	Yes	Yes	No - patient underwent mastectomy as MRI showed multifocality	No	USG BIOPSY	High grade DCIS with a single focus of invasion
NO.	TARGIT A/B	PLANNED IORT	MRI DONE	IORT DONE	EBRT DONE	BIOPSY METHOD	HISTOLOGY	SPECIMEN HISTOLOGY
31		Yes	Yes	No - satellite lesion in axillary tail		USG BIOPSY	IDC
32	B	Yes	Yes	Yes	Yes (part of TARGIT B)	USG BIOPSY in Private centre	IDC Grade I-II
33	B	Yes	Yes	Yes	Yes (part of TARGIT B)	a	Invasive carcinoma NST
34	B	Yes	Yes	Yes	No	USG BIOPSY	Malignancy (Biopsy done in private center - no report
35	Not for IORT	Yes	Yes	No - patient underwent mastectomy	No		Biopsy done in private center
37	Not for IORT	Yes	Yes	No - patient opted for mastectomy	No	CORE BIOPSY	Invasive ca, no special type
38	A	Yes	Yes	Yes	Yes - LVI positive	CORE BIOPSY	Right 12 o'clock - invasive ca NST, Right 10 o'clock - Fibroadenoma with fibrocystic change and adenosis
39	A	Yes	Yes	Yes	No	USG BIOPSY	Left 10 o'clock - Invasive ca, Left 3 o'clock periareolar - Benign breast tissue
40	B	Yes	Yes	Yes	Yes (part of TARGIT B)	CORE BIOPSY	Left - Invasive carcinoma NST
NO.	TARGIT A/B	PLANNED IORT	MRI DONE	IORT DONE	EBRT DONE	BIOPSY METHOD	HISTOLOGY	SPECIMEN HISTOLOGY
41	A	Yes	Yes	Yes	Yes - inferior margin involved planning for reexcision	-	Done outside
42	B	Yes	Yes	Yes	Yes (part of Targit B)	USG BIOPSY	Right 8 o'clock - Benign breast tissue, Left 8-9 o'clock - Invasive ca NST
43	B	Yes	Yes	Yes	Yes (part of Targit B)	BIOPSY IN private centre	Biopsy done in private centre
45	A	Yes	Yes	Yes	No (DCIS margin close on BCS specimen, proceeded with completion mastectomy)	USG BIOPSY	IDC
47	A	Yes	Yes	Yes	Yes - axillary LN surgical specimen positive for mets	USG BIOPSY	Invasive carcinoma NST Grade 1 (private)
49	B	Yes	Yes	Yes	Yes (part of Targit B)	USG BIOPSY	Invasive carcinoma NST Grade 3
50	B	Yes	Yes	Yes	Yes (part of Targit B)	USG BIOPSY	Invasive carcinoma NST Grade 3
NO.	TARGIT A/B	PLANNED IORT	MRI DONE	IORT DONE	EBRT DONE	BIOPSY METHOD	HISTOLOGY	SPECIMEN HISTOLOGY
51	A	Yes	Yes	Yes	No	CORE BIOPSY	Invasive ductal carcinoma Grade 1-2
52	A	Yes	Yes	Yes	No
53	B	Yes	Yes	No	Yes	USG BIOPSY	Invasive carcinoma NST Grade 2 and DCIS nuclear grade 2
54	A	Yes	Yes	Yes		private	-
56	A	Yes	Yes	Yes
57	B KIV A	Yes	Yes	Yes	Yes - LVI positive	PRIVATE	Invasive carcinoma
58	B	Yes	Yes	Yes	Yes (part of TARGIT B)
59	B	Yes	Yes	No (part of TARGIT B)	No (proceeded with mastectomy in view of involved margins)
60	B	Yes	Yes	No (part of TARGIT B)	Yes
NO.	TARGIT A/B	PLANNED IORT	MRI DONE	IORT DONE	EBRT DONE	BIOPSY METHOD	HISTOLOGY	SPECIMEN HISTOLOGY
61	Not for IORT?	Yes	Yes	Yes	Yes	CORE BIOPSY		Invasive carcinoma NST
62	A	Yes	Yes	Yes	No		Invasive carcinoma, NST grade 2	Invasive carcinoma NST grade 3
64	A	Yes	Yes	Yes	Yes - LVI positive
65	A	Yes	Yes	Yes	Yes - LVI positive
66	B	Yes	Yes	Yes	Yes - LVI positive and part of TARGIT B
67	B	Yes	Yes	Yes	Yes - LVI positive and part of TARGIT B
68	B	Yes	Yes		Yes - part of TARGIT B
69	A	Yes	Yes
70	Pending NAC	Yes	Yes				Invasive carcinoma NST grade 2 with focal DCIS (intermediate grade)

## Sheet: INTRAOP FINDINGS
NO.	TARGIT A/B	SURGERY	WAIT TIME (DAYS)	APPLICATOR SIZE	DURATION OF IORT	STAGE	T	N	M	US AXILLA	NO LN	NO LN POS	SLNB	NSLNB	ER	PR	HER2 (IHC)	HER2 (SISH)	GRADE	LATERALITY	LVI	Site of tumour	Margin	SPECIMEN WEIGHT	Specimen dimension	postop complication	REGIME RT	Hormonal treatment	CHEMOTHERAPY	FOLLOWUP
1	A	BCS+SLNB+IORT	7	35MM		1A	1	0	0		6	0	0/6	0	POS	POS	NEG	-	1	LEFT	NEG		CLEAR	18GM	30X45X30MM	NO		TMX
2	A	BCS+SLNB+IORT	23	50MM	50MIN	1A	1	0	0		4	0	0/4	0	POS	POS	NEG		2	LEFT	POS		CLEAR	28GM	45X40X30MM	NO		TMX
3	A	BCS+SLNB+IORT	31	50MM	45MIN	1A	1	0	0		6	0	0/6	0	POS	POS	NEG		2	RIGHT	POS		>1MM	15GM	38X35X12MM	SEROMA		TMX
4	A	BCS+SLNB+IORT	27	40MM	22MIN	1A	1	0	0		2	0	0/2	0	POS	POS	NEG		1	RIGHT	NEG		5MM			NIL	-	TMX
5	A	BCS+SLNB+IORT	14	40MM	23MIN	1A	1	0	0		1	0	0/1	0	POS	POS	NEG		2	RIGHT	NEG		CLEAR	20GM	35X40XX20MM	SKIN CELLULITIS		TMX
6	A	BCS+SLNB+IORT	21	50MM	41MIN	1A	1	0	0		2	0	0/2	0	POS	POS	NEG	NEG	1	RIGHT	NEG		5MM			NIL		TMX
7	A	BCS+SLNB+IORT	30	50MM	42MIN	1A	1	0	0		6	0	0/6	0	POS	POS	NEG		2	LEFT	NEG		5MM	20GM	40X40X25MM	SEROMA		TMX
8		BCS+SLNB+IORT	29	45MM	33MM	1A	1	0	0		6	0	0/6	0	POS	POS	NEG		2	RIGHT	NEG		CLEAR	30GM	25X50X30MM	NIL		TMX
9	A	BCS+SLNB+IORT	37	50MM	45MIN	2A	2	0	0		2	0	0/2	0	POS	POS	NEG		2	RIGHT	NEG		CLEAR	46GM	45X50X35	SEROMA		TMX
10	A	BCS+SLNB+IORT	23	35MM	16MIN	1A	1	0	0		2	0	0/2	0	POS	POS	NEG		1	LEFT	NEG		CLEAR	10GM	35X30X20	NIL		TMX
NO.	TARGIT A/B	SURGERY		APPLICATOR SIZE	DURATION OF IORT	STAGE	T	N	M	US AXILLA	NO LN	NO LN POS	SLNB	NSLNB	ER	PR	HER2 (IHC)	HER2 (SISH)	GRADE	LATERALITY	LVI	Site of tumour	Margin	SPECIMEN WEIGHT	Specimen dimension	postop complication	REGIME RT	Hormonal treatment	CHEMOTHERAPY	FOLLOWUP
11	B(IORT)	BCS+SLNB+IORT	37	50MM	44MIN	2B	1	1	0		7	3		0	POS	NEG	NEG		2	LEFT	POS		CLEAR	50GM	50X45X40MM	NIL		TMX	YES, FEC-T
12	B(EBRT)	BCS+SLNB	45	-	-	1A	1	0	0		8	0	0/8	0	POS	POS	NEG		2	RIGHT	NEG		CLEAR	30GM	15X12X12MM	NIL		TMX
13	A	BCS+SLNB+IORT+TAHBSO	39	40MM	24MIN	1A	1	0	0		9	0	0/9	0	POS	POS	NEG		1	LEFT	NEG		CLEAR			WOUND BREAKDOWN		TMX
14	B(EBRT)	BCS+SLNB	18	-	-	1A	1	0	0		1	0	0/1	0	POS	POS	2+		2	RIGHT	POS		SUPERFICIAL MARGIN	70GM+10GM	70X65X35MM	NIL		TMX	NO
15	B(IORT)	BCS+SLNB+IORT	17	50	50MIN	1A	1	0	0		4	0	0/4	0	POS	POS	2+		2	RIGHT	POS		CLEAR	35GM	50X30X25MM	NIL		TMX
16	A	BCS+SLNB+IORT AND RE-EXCISION	23	50	50MIN	2A	2	0	0		2	0	0/2	0	POS	POS	NEG		2	RIGHT	NEG		INFERIOR	57GM	60X50X25MM	NIL		TMX
17	A	BCS+SLNB+IORT THEN MASTECTOMY	51	45MM	33MIN	1A	1	0	0		4	0	0/4	0	POS	POS	NEG		2	RIGHT	NEG		INVOLVED			NIL		TMX
18	A+EBRT	BCS+SLNB+IORT	36	45MM	35:45MIN	2A	2	0	0		7	0	0/7	0	POS	POS	NEG	NONAMPLIFIED	2	RIGHT	POS		CLEAR			NIL		TMX
19	B(EBRT)	BCS+SLNB+IORT	161								9	0	0/9	0	POS	NEG	NEG (1+)		2	LEFT	NEG		CLEAR		80 x 58 x 25MM
NO.	TARGIT A/B	SURGERY		APPLICATOR SIZE	DURATION OF IORT	STAGE	T	N	M	US AXILLA	NO LN	NO LN POS	SLNB	NSLNB	ER	PR	HER2 (IHC)	HER2 (SISH)	GRADE	LATERALITY	LVI	Site of tumour	Margin	SPECIMEN WEIGHT	Specimen dimension	postop complication	REGIME RT	Hormonal treatment	CHEMOTHERAPY	FOLLOWUP
21	B(IORT)	BCS(HWLB)+AD+IORT	154			2B	2	1	0		12	2			POS	POS	- (CERB-B2 3+)		2	LEFT	POS		CLEAR
22	A	BCS+SLNB+IORT	25			2A	2	0	0		6	0	0/6		POS	POS	NEG		2	RIGHT	NEG		ANTERIOR		25 x 15 x 10MM
23	A	BCS+SLNB+IORT	17			1	1	0	0		1	0	0/1		POS	NEG	2+		1	RIGHT	NEG		CLEAR	94GM	80 x 40 x 35MM
24	A	BCS+SLNB+IORT	22			1A	1	0	0		2	0	0/2		POS	POS	2+	NONAMPLIFIED	1	RIGHT	NEG		CLEAR
25	A (IORT)	BCS+SLNB+IORT	8										0/4	0	POS	POS	NEG		2	LEFT	NEG		CLEAR
26	B(EBRT)	BCS+IORT+EBRT	34				1	0	0			0			POS	NEG	3+		3	LEFT	NEG
27	A (IORT)	BCS+SLNB	14				1c	0					0/8		POS	POS	2+		1	LEFT	NEG		CLEAR
29	A	BCS+SLNB+EBRT	88			1A	1	0	x		1	0			POS	POS	NEG (1+)	-	2	RIGHT	NEG		CLEAR for Breast ca lesion, INFERIOR margins involved for right 7 o'clock lesion	535GM
30	A	SSM+SLNB+recon)	45	-	-						5	0	0/5	1 (axillary)	NEG	NEG	NOT STATED CER-B2 3+	-	- (High grade DCIS with single focus of invasion)	LEFT	NEG		CLEAR	850GM	18 x 19 x 5CM
NO.	TARGIT A/B	SURGERY		APPLICATOR SIZE	DURATION OF IORT	STAGE	T	N	M	US AXILLA	NO LN	NO LN POS	SLNB	NSLNB	ER	PR	HER2 (IHC)	HER2 (SISH)	GRADE	LATERALITY	LVI	Site of tumour	Margin	SPECIMEN WEIGHT	Specimen dimension	postop complication	REGIME RT	Hormonal treatment	CHEMOTHERAPY	FOLLOWUP
31			??												POS	POS	3+		2	LEFT	NEG		- (OP DONE IN PRIVATE)
32	B	BCS+Axillary Clearance+IORT	20				1b	0	0		12	0			POS	POS	NEG		2	RIGHT	NEG		CLEAR
33	B	BCS+SLNB+IORT	23				2	0	x		6	0			POS	NEG	3+		2	RIGHT	POS		CLEAR
34	B	BCS+SLNB+IORT	15				1c	0	x		1	0	1		POS	POS	NEG	-	1	LEFT	NEG		CLEAR	51GM
35	Not for IORT	MASTECTOMY	41										0/3		POS	POS	NEG (1+)		2	LEFT	NEG		CLEAR	660GM	5.1 x 16.6 x 13cm
37	Not for IORT	Mastectomy+SLNB (patient's request)	28	-	-								2019-03-09		POS	POS	NEG (1+)		2	LEFT	NEG		CLEAR	715GM (Mastectomy)	20.5 x 17 x 5.5cm				FEC-T	To do PET-CT after completion of 6 cycles of chemo. If responding well to chemo, for RT to left chest wall, SCF and axilla for local control
38	A	BCS+SLNB+IORT	34				1	0			6	0	0/6		POS	POS	NEG		2	RIGHT	POS		CLEAR					TMX
39	A	BCS+IORT+SLNB	14										0/1		POS	POS	NEG		1	LEFT	NEG		CLEAR	40GM	5 x 4 x 2.5cm			TMX
40	A	BCS+SLNB+IORT	184				1	0	x		7	0	0/3		NEG	NEG	3+	Amplified	2	LEFT	NEG		CLEAR	30GM	5 x 4 x 1cm	Wound scalding intraop, skin excised, treated with CMC ointment and vit E oil. Also has lymphedema	RT to left breast +- SCF (clinically/radiologically LN positive prior to neoadjuvant chemo)	Not for herceptin (financial constraint)		Explained need for EBRT (?reason). Explained regarding herceptin but having financial contraint so did not proceed with herceptin
NO.	TARGIT A/B	SURGERY		APPLICATOR SIZE	DURATION OF IORT	STAGE	T	N	M	US AXILLA	NO LN	NO LN POS	SLNB	NSLNB	ER	PR	HER2 (IHC)	HER2 (SISH)	GRADE	LATERALITY	LVI	Site of tumour	Margin	SPECIMEN WEIGHT	Specimen dimension	postop complication	REGIME RT	Hormonal treatment	CHEMOTHERAPY	FOLLOWUP
41	A	BCS+SLNB+IORT	??				2	0	0		2	0	0/1		POS	POS	NEG	NEG	2	RIGHT	NEG		INVOLVED (inferior) - proceeded with re-excision	51GM	4.3 x 4 x 2.5cm					Both MRI and US underestimated the pathology size. HPE of surgical specimen showed inferior margin involvement. Planned for re-excision for margin clearance and EBRT. Also plans to undergo oncotype Dx testing to assess whether benefit from adjuvant therapy.
42	B	BCS+IORT+EBRT	40				1	0	x		8	0	0/8		POS	POS	NEG		1	LEFT	NEG		CLEAR	NOT IN REPORT	4.5 x 3.5 x 4cm
43	B (EBRT + boost)	BCS+IORT	24				1	0	x		5	0	0/5		POS	POS	2+		1	RIGHT	NEG		CLEAR	NOT IN REPORT	NOT IN REPORT			TMX
45	A	BCS+IORT+SLNB then proceeded with completion mastectomy due to close DCIS margin	31		25 MIN								2019-01-05		POS	POS	NEG		3	LEFT	NEG		CLEAR
47	A	BCS+IORT	44										2019-02-06		POS	POS	NEG (1+)		1	RIGHT	NEG		CLEAR
49	B	BCS+IORT+EBRT (Targit B)+SLNB+HWLB	43										0/4		POS	POS	NEG		3	LEFT	NEG		CLEAR
50	B	BCS+SLNB+IORT+EBRT (Targit B)	23				1	0					0/2		POS	POS	2+		2	LEFT	NEG		CLEAR
NO.	TARGIT A/B	SURGERY		APPLICATOR SIZE	DURATION OF IORT	STAGE	T	N	M	US AXILLA	NO LN	NO LN POS	SLNB	NSLNB	ER	PR	HER2 (IHC)	HER2 (SISH)	GRADE	LATERALITY	LVI	Site of tumour	Margin	SPECIMEN WEIGHT	Specimen dimension	postop complication	REGIME RT	Hormonal treatment	CHEMOTHERAPY	FOLLOWUP
51	A	BCS+SLNB+IORT	44										0/1		POS	POS	NEG		2	RIGHT	NEG		CLEAR	122 GM	6 x 5 x 3.5cm
52	A	BCS+SLNB+IORT	46				1c	0			0	0	0/2		POS	POS	NEG		1	LEFT	NEG		CLEAR	96 GM	7.5 x 6.5 x 3.5cm
53	B	BCS+EBRT	??												POS	POS	3+		2	RIGHT	NEG		OP IN PRIVATE
54	A	BCS+SLNB+IORT+Right HWLB	7								0	0	0/3		POS	POS	NEG (1+)		2	LEFT	NEG		CLEAR	155 GM	5.4 x 7.5 x 5cm
56	A	BCS+SLNB+IORT	24										0/1		POS	NEG	NEG (0 to 1+)		2	RIGHT	NEG		CLEAR
57	B KIV A	BCS+SLNB+IORT+Added EBRT	39										2019-01-10		POS	POS	2+		2	LEFT	POS		CLEAR (<1mm from posterior margin)
58	B	BCS+HLWB RT 10oc+SLNB+IORT+EBRT	28										0/9		POS	POS	2+		2	LEFT	POS		CLEAR
59	B	BCS+AD+Left HWLB	42			IIA	T2	0	0				0/21		POS	POS	2+	Equivocal	2	RIGHT	POS		INVOLVED (Inferior)
60	B	BCS+HWLB+EBRT to Lt chest wall, SCF boost	49								3	1	2019-01-03	0	NEG	NEG	0		3	LEFT	POS		CLEAR (4mm from anterior)	56 GM	6.5 x 5 x 3.5cm
NO.	TARGIT A/B	SURGERY		APPLICATOR SIZE	DURATION OF IORT	STAGE	T	N	M	US AXILLA	NO LN	NO LN POS	SLNB	NSLNB	ER	PR	HER2 (IHC)	HER2 (SISH)	GRADE	LATERALITY	LVI	Site of tumour	Margin	SPECIMEN WEIGHT	Specimen dimension	postop complication	REGIME RT	Hormonal treatment	CHEMOTHERAPY	FOLLOWUP
61	Not for IORT?	BCS+AD+Right HWLB	35								8	2	2019-02-08	0	POS	POS	1+		1	LEFT	POS		CLEAR (1mm from deep)	-	8.5 x 6.0 x 4.5cm				Adjuvant chemo with single agent weekly paclitaxel followed by EBRT to left breast and SCF 40Gy/15f/3 weeks and for AI
62	A	BCS+SLNB+IORT+Added EBRT	100								6	0	0/2	0/4	POS	POS	NEG (1+)		3	LEFT	POS		Margins clear closest 0.1cm deep
64	A	BCS+SLNB+IORT+Added EBRT	41				2	0	x		6	0	0/6		POS	POS	NEG		3	RIGHT	POS		CLEAR
65	A	BCS+SLNB+IORT+Added EBRT	43										0/1	0	POS	POS	NEG (1+)		2	RIGHT	POS		CLEAR
66	B	BCS+AD+EBRT	49								31	1	2019-01-31	0	POS	POS	NEG		3	RIGHT	POS		CLEAR (1mm from deep)
67	B	BCS+HWLB+SLNB+IORT+EBRT	45										2019-01-02	0/1	NEG	NEG	NEG (0)		3	LEFT	POS		CLEAR
68	B	BCS+SLNB+EBRT	45								5	0	0/4	0/1	POS	POS	NEG (1+)		3	RIGHT	NEG		CLEAR (2mm from anterior)
69	A	BCS+HWLB+SLNB	55										0/5	0	POS	POS	NEG		2	LEFT	NEG		DCIS focus <0.1cm from superior margin)
70		UNDERGOING NAC	??												POS	POS	NEG (1+)				NOT REPORTED
NEG ER/PR	<1% staining
POS ER/PR	>1% staining
HER2 0 to 1+	NEG
HER2 2+	Equivocal
HER2 3+	POS
28
36	B	PENDING
44	B	PENDING
48	B	PENDING
63	B

## Sheet: RISK FACTORS
NO.	TARGIT A/B	Menarche	Early Menarche (11 and below)	Menopause	Late Menopause (55 and above)	Smoker	Alcoholic	HRT/OCP	Para	1st Childbirth	Last Childbirth	Breastfeeding	Family History	Recurrence
1	A	13	No	48	No	No	No	No	1		34	Yes	Younger sister colon ca	No
2	A	16	No	52	No	No	No	No	5		38	Yes - 52 months	Mother diagnosed at 65 years old	No
3	A	13	No	48 (TAHBSO)	No	No	Spirit/Liquor weekly	No	2		31	Yes	Sister breast ca	No
4	A	13	No	-		No	No	HRT 2 years	0	-	-	No	Nil	No
5	A	13	No	53	No	No	No	Yes, currently on HRT for a few months	2	28	32	No	Nil	No
6	A	12	No	50	No	No	No	No	7	-	-	Yes	Nil	No
7	A	14	No	47	No	No	No	Yes, in the past (not combined oestrogen and progesterone HRT)	2	21	29	Yes - 4 months	-	No
8		13	No	Not yet	-	-		Yes, in the past (not combined oestrogen and progesterone HRT)	3	21	25	Yes - 12 months	-	No
9	A	13	No	45	No	No	No	No	5	26	37	Yes	-	No
10	A	13	No	45 (Natural)	No	No	No	No	5	26	37	Yes	-	No
NO.	TARGIT A/B	Menarche		Menopause		Smoker	Alcoholic	HRT/OCP	Para	1st Childbirth	Last Childbirth	Breastfeeding	Family History
11	B(IORT)	13	No	50	No	No	No	No	4	27	34	Yes - 20 months	Yes - cousin breast ca diagnosed at 60	No
12	B(EBRT)	11	Yes	Not yet	-	No	No	No	2	33	35	Yes - 24 months	Yes - mother breast ca 75	No
13	A	13	No	Perimenopausal at 45	No	No	No	No	2	26	-	Yes	No	No
14	B(EBRT)	14	No	53	No	No	No	Yes, in the past	2	28	31	Yes - 4 months	Yes - mother 70 ?breast ca	No
15	B(IORT)	16	No	Not yet	-	No	No	No	2+4	22	24	No	No	No
16	A	13	No	39 (Natural)	No	No	No	No	0	No	No	No	No	No
17	A	12	No	54	No	No	No	History of OCP 20 years ago	0	No	No	No	Yes - sister breast ca diagnosed at 26	No
18	A+EBRT	12	No	Not yet	-	No	No	No	3	26	32	Yes - 18 months	Yes - mother breast ca diagnosed at 70	No
19	B(EBRT)	14	No	54	No	No	No	Yes, in the past	4	26	34	Yes - 60 months	Yes - cousin breast ca diagnosed at 40	No
NO.	TARGIT A/B	Menarche		Menopause		Smoker	Alcoholic	HRT/OCP	Para	1st Childbirth	Last Childbirth	Breastfeeding	Family History
21	B(IORT)	12	No	Not yet	-	No	No	Yes, provera for 10 years, currently still using	2	27	31	Yes - 3 months and 40 days	Yes - father prostate ca diagnosed at 60, paternal aunt breast ca diagnosed at 50	No
22	A	13	No	48	No	Current smoker	Occasional	HRT in the past	3	25	32	No	No	Margin positive not keen for re-excision, planned for HWLB
23	A	12	No	47	No	No	No	No	3	21	36	Yes - 26 months	Yes - sister colorectal 56, aunt cervical ca 50	No
24	A	16	No	49	No	No	No	No	3+2	22	29	Yes - 1-2 months per child	-	No
25	A (IORT)	16	No	55	Yes	No	No	No	2	27	32	Yes - few months	Yes - 2 maternal aunts have breast ca diagnosed >70s	No
26	B(EBRT)	12	No	47 (TAHBSO for fibroid)	No	No	No	OCP for 1-2 months	1	-	36	Yes - 6 months	-	No
27	A (IORT)	11	Yes	Perimenopausal at 45	No	No	No	No	3	27	36	Yes - 84 months	No	No
29	A	12	No	47	No	No	No	No	2	38	39	Yes - 2 months	Yes - sister breast ca 50	No
30	A	11	Yes	Not yet	-	No	No	Yes, Implanon 4 years, currently using	4	27	29	Yes - 6 months	Yes - paternal and maternal cousin have lymphoma	No
NO.	TARGIT A/B	Menarche		Menopause		Smoker	Alcoholic	HRT/OCP	Para	1st Childbirth	Last Childbirth	Breastfeeding	Family History
31		13	No	Not yet	-	No	Occasional	No	3	25	27	Yes - 2 weeks	No	Follow up in private hospital
32	B	14	No	Not yet	-	No	No	No	2	31	33	Not stated	No	No
33	B	13	No	55	Yes	No	No	No	4	20	28	Yes - few months	No	No
34	B	13	No	52	No	No	Occasional	No	3	22	29	Yes - unknown duration	Yes - father stomach ca 80s, brother liver ca 60s, cousin breast ca 40-50s	No
35	Not for IORT	15	No	55	Yes	No	No	No	3+1	29	40	No	No	No
37	Not for IORT	12	No	53	No	No	No	No	0	No	No	No	No	No
38	A	15	No	56	Yes	No	Occasional	No	2	28	31	Yes - minimal first child, 2 months 2nd child	Paternal aunt has breast ca	No
39	A	12	No	Not yet	-	No	No	Yes, in the past	5	26	36	Yes - 10 months	Yes - father prostate ca 71	No
40	A	14	No	Perimenopausal at 45	No	No	No	No	2	23	31	Yes - 60 months	No	No
NO.	TARGIT A/B	Menarche		Menopause		Smoker	Alcoholic	HRT/OCP	Para	1st Childbirth	Last Childbirth	Breastfeeding	Family History
41	A	12	No	50	No	No	No	Yes, in the past	2	31	33	Yes - 7 months	No	No
42	B	13	No	53	No	No	No	OCP for <5 years	2	21	31	Yes - 5 months	No	No
43	B	15	No	48	No	No	No	No	2	22	39	Yes - 1 week	Yes, sister breast ca	TO CHECK
45	A	12	No	50	No	No	No	Yes	3+1	30	40	Yes - 3 months	Yes - brother liver ca	No
47	A	14	No	Perimenopausal at 45	No	No	No	No	2	25	30	Yes - 4 months	Yes - mother breast ca 48, sister breast ca 45	No
49	B	15	No	53	No	No	No	Yes - OCP 10 years	3	27	40	Yes - 18 months	No	No
50	B	13	No	53	No	No	No	No	1+1	33	-	Yes - 1-2 weeks	Yes - brother, sister colorectal ca	No
NO.	TARGIT A/B	Menarche		Menopause		Smoker	Alcoholic	HRT/OCP	Para	1st Childbirth	Last Childbirth	Breastfeeding	Family History
51	A	11	Yes	No	-	No	No	Yes - hormonal contraception 20 years	3	33	41	Yes	Yes - Mother breast ca 70	TO CHECK
52	A	12	No	42	No	No	Wine 10-15%	No	2	23	25	Yes - 40 months	-	TO CHECK
53	B	13	No	Perimenopausal	No	No	No	No	2	35	37	Yes - 1 month	Yes - Father met gastric ca, cousin 40 breast ca	TO CHECK
54	A	14	No	53	No	Yes smoked, >10 years ago	No	No	5	30	41	Yes - 3 years each	No	No
56	A	14	No	48	No	No	No	Yes, in the past	6	19	38	Yes - unknown duration	No	No
57	B KIV A	12	No	53	No	No	No	No	2	28	30	Yes	Yes - Paternal cousin breast ca 50	TO CHECK
58	B	13	No	56	Yes	No	No	Yes - HRT combined oestrogen progesterone	2	32	-	Yes - 3 weeks	Yes - Sister breast ca 66	TO CHECK
59	B	13	No	No	-	No	No	No	2	26	28	Yes - 24 months	-	TO CHECK
60	B	12	No	48	No	No	No	No	4+1	22	29	Yes - 4 months	No	TO CHECK
NO.	TARGIT A/B	Menarche		Menopause		Smoker	Alcoholic	HRT/OCP	Para	1st Childbirth	Last Childbirth	Breastfeeding	Family History
61	Not for IORT?	13	No	30, TAH done	No	No	No	No	2+2	27	30	Yes - 2 months	No	TO CHECK
62	A	13	No	50	No	No	No	Yes, HRT	2	26	28	Yes		TO CHECK
64	A	11	Yes	No	-	No	No	No	4	24	32	Yes - 3+2+2+1	No	TO CHECK
65	A	12	No	44 (TAHBSO)	No	No	No	No	4	25	33	Yes - 6 months	No	No
66	B	13	No	No	No	No	No	No	2	32	35	No	Yes - grandma uterine ca	TO CHECK
67	B	12	No	52	No	No	No	Yes, HRT	4+1	20	32	Yes - 24 months	No	TO CHECK
68	B	13	No	Perimenopausal	No	No	No	No	2	24	26	Yes - 6 weeks	No	TO CHECK
69	A	15	No	45 (Natural)	No	No	No	No	2	30	32	Yes - 2 months	Aunt - colorectal ca
70		12	No	48	No	No	No	Yes, HRT and OCP	2	30	32	Yes - 2 weeks	No
71		11	Yes	Not menopaused at 55 yet so considered late	Yes	No	No	No	3+1	15	24	Yes - 36 months	No

## Sheet: MASTER LIST
NO.	TARGIT A/B	CO-MORBID	FINDINGS OF US	FINDINGS OF MAMMO	BIRADS	US SIZE (largest diameter)	WT	PATHOLOGY SIZE	MRI SIZE	FINDINGS OF MRI	PLANNED IORT	MRI DONE	IORT DONE	EBRT DONE	BIOPSY METHOD	HISTOLOGY	SURGERY	APPLICATOR SIZE	DURATION OF IORT	STAGE	T	N	M	US AXILLA	NO LN	NO LN POS	SLNB	NSLNB	ER	PR	HER2	SISH	GRADE	LATERALITY	LVI	Site of tumour	Margin	SPECIMEN WEIGHT	Specimen dimension	postop complication	Hormonal treatment	CHEMOTHERAPY	NOTES
1	A	DM, HPT, Cholesterol	Hard copy US	Hard copy mammogram	B	8MM	18GM	12MM	-	-	Yes	No	Yes	No	USG BIOPSY	IDC	BCS+SLNB+IORT	35MM		1A	1	0	0		6	0	0/6	0	POS	POS	NEG	-	1	LEFT	NEG		CLEAR	18GM	30X45X30MM	NO	TMX
2	A	NIL	Suspicious left breast lump with no multicentricity or axillary LN involvement. BIRADS 4c. 11 o'clock 1.3 x 1.4 x 1.1cm	Soft copy mammogram	A	14MM	28GM	18MM	-	-	Yes	No	Yes	Yes - EBRT added due to LVI positive	USG BIOPSY	IDC	BCS+SLNB+IORT	50MM	50MIN	1A	1	0	0		4	0	0/4	0	POS	POS	NEG		2	LEFT	POS		CLEAR	28GM	45X40X30MM	NO	TMX
3	A	NIL	Hypoechoic right breast lesion with suspicious features. BIRADS 4b. US 1.4 x 1. x 1.6cm. Mammo size 1.6 x 1.4 x 1.5cm		B	16MM	15GM	15MM	-	-	Yes	No	Yes	Yes - EBRT added due to LVI positive	USG BIOPSY	IDC	BCS+SLNB+IORT	50MM	45MIN	1A	1	0	0		6	0	0/6	0	POS	POS	NEG		2	RIGHT	POS		>1MM	15GM	38X35X12MM	SEROMA	TMX
4	A	uveitis	Suspicious right breast 10 o'clock lesion. BIRADS 4c. 0.6 x 0.4 x 0.4cm	Focal area of increased density in right upper outer quadrant which disperses with compression.	C	6MM	28GM	8MM	-	-	Yes	No	Yes	No	USG BIOPSY	IDC	BCS+SLNB+IORT	40MM	22MIN	1A	1	0	0		2	0	0/2	0	POS	POS	NEG		1	RIGHT	NEG		5MM			NIL	TMX
5	A	NIL	Suspicious hypoechoic right breast 2 o'clock lesion. 1.0 x 1.2cm	No mammogram in system prior to op	C	12MM	20GM	2MM	-	-	Yes	No	Yes	No	USG BIOPSY	IDC	BCS+SLNB+IORT	40MM	23MIN	1A	1	0	0		1	0	0/1	0	POS	POS	NEG		2	RIGHT	NEG		CLEAR	20GM	35X40XX20MM	SKIN CELLULITIS	TMX
6	A	DM, HPT	Right breast irregular hypoechoic lesion at 1 o'clock position. 1.1 x 1.0 x 1.1cm.	No mammogram in system prior to op	A	11MM	36GM	13MM	-	-	Yes	No	Yes	No	CORE BIOPSY	IDC	BCS+SLNB+IORT	50MM	41MIN	1A	1	0	0		2	0	0/2	0	POS	POS	NEG	NEG	1	RIGHT	NEG		5MM			NIL	TMX
7	A	NIL	Irregular hypoechoic 8 o'clock left breast lesion with lobulated margins. 0.7 x 0.4 x 0.6cm	Hard copy mammogram	C	7MM	20GM	7MM	-	-	Yes	No	Yes	No	USG BIOPSY	IDC	BCS+SLNB+IORT	50MM	42MIN	1A	1	0	0		6	0	0/6	0	POS	POS	NEG		2	LEFT	NEG		5MM	20GM	40X40X25MM	SEROMA	TMX
8		HPT	Right breast irregular hypoechoic lesion at 1-2 o'clock position with spiculated margins. 1.4 x 0.7 x 1.3cm	Hard copy mammogram	C	14MM	30GM	10MM	-	-	Yes	No	Yes	No	USG BIOPSY	IDC	BCS+SLNB+IORT	45MM	33MM	1A	1	0	0		6	0	0/6	0	POS	POS	NEG		2	RIGHT	NEG		CLEAR	30GM	25X50X30MM	NIL	TMX
9	A	Nil	Right breast 8-9 o'clock lesion. 0.8 x 1.9cm.	Hard copy mammogram	B	19MM	46GM	25MM	-	-	Yes	No	Yes	No	USG BIOPSY	IDC	BCS+SLNB+IORT	50MM	45MIN	2A	2	0	0		2	0	0/2	0	POS	POS	NEG		2	RIGHT	NEG		CLEAR	46GM	45X50X35	SEROMA	TMX
10	A	DM	Benign calcifications in both breasts. Hypoechoic left breast 2 o'clock lesion with suspicious features measuring 0.7 x 0.6 x 0.7cm.		C	7MM	20GM	10MM	9MM	Left breast carcinoma 2o'clock lesion (0.9 x 0.7 x 0.8cm) with no multifocality or multicentricity in left breast. Three enhancing foci in right breast with benign kinetics suggested for follow up	Yes	Yes	Yes	No	USG BIOPSY	IDC	BCS+SLNB+IORT	35MM	16MIN	1A	1	0	0		2	0	0/2	0	POS	POS	NEG		1	LEFT	NEG		CLEAR	10GM	35X30X20	NIL	TMX
NO.	TARGIT A/B	CO-MORBID	FINDINGS OF US	FINDINGS OF MAMMO	BIRADS	US SIZE (largest diameter)	WT	PATHOLOGY SIZE	MRI SIZE	FINDINGS OF MRI	PLANNED IORT	MRI DONE	IORT DONE	EBRT DONE	BIOPSY METHOD	HISTOLOGY	SURGERY	APPLICATOR SIZE	DURATION OF IORT	STAGE	T	N	M	US AXILLA	NO LN	NO LN POS	SLNB	NSLNB	ER	PR	HER2	SISH	GRADE	LATERALITY	LVI	Site of tumour	Margin	SPECIMEN WEIGHT	Specimen dimension	postop complication	Hormonal treatment	CHEMOTHERAPY
11	B(IORT)		Suspicious left breast 11 o'clock hypoechoic lesion (1.2 x 1.2 x 1.2cm) with possible left axillary lymphadenopathy. BIRADS 4c.	Hard copy mammogram	-	12MM	50GM	20MM	-	-	Yes	No	Yes	Yes	USG BIOPSY	IDC	BCS+SLNB+IORT	50MM	44MIN	2B	1	1	0		7	3		0	POS	NEG	NEG		2	LEFT	POS		CLEAR	50GM	50X45X40MM	NIL	TMX	YES, FEC-T
12	B(EBRT)	HYPERTHYROIDISM	Suspicious right breast 10o'clock lesion (1.6 x 1.1 x 1.6cm). Benign left breast 2o'clock lesion. Bilateral breast cysts.	Soft copy mammogram	B	16MM	30GM	15MM	-	-	No	No	No	Yes (Part of Targit B)	USG BIOPSY	IDC	BCS+SLNB	-	-	1A	1	0	0		8	0	0/8	0	POS	POS	NEG		2	RIGHT	NEG		CLEAR	30GM	15X12X12MM	NIL	TMX
13	A		Highly suspicious left breast 2 o'clock lesion (1.4 x 0.9cm) with no satellite lesion or axillary lymphadenopathy. BIRADS 5.		B	14MM	77GM	15MM	17MM	Biopsy proven left breast carcinoma at 2o'clock (1.7 x 1.1 x 1.0cm) with no evidence of multifocality or multicentricity. Right breast lesion with benign kinetics. BIRADS 6.	Yes	Yes	Yes	No	USG BIOPSY	IDC	BCS+SLNB+IORT+TAHBSO	40MM	24MIN	1A	1	0	0		9	0	0/9	0	POS	POS	NEG		1	LEFT	NEG		CLEAR			WOUND BREAKDOWN	TMX
14	B(EBRT)	DM,HPT,CHOLESTEROL	Suspicious right 10 o'clock breast lesion 2.0 x 1.1 x 1.7cm. BIRADS 4c.		B	20MM	70GM	18MM	-	-	No	No	No	Yes (EBRT arm)	USG BIOPSY	IDC	BCS+SLNB	-	-	1A	1	0	0		1	0	0/1	0	POS	POS	2+		2	RIGHT	POS		SUPERFICIAL MARGIN	70GM+10GM	70X65X35MM	NIL	TMX	NO
15	B(IORT)	NIL	New suspicious right breast lesion at 7 o'clock position 0.9 x 0.9 x 0.9cm. BIRADS 4.		C	9MM			-	-	Yes	No	Yes	Yes (Part of Targit B)	CORE NEEDLE BIOPSY	IDC	BCS+SLNB+IORT	50	50MIN	1A	1	0	0		4	0	0/4	0												NIL	TMX
16	A		Well defined hypoechoic lesion taller than wider right breast lesion at 12 o'clock 1.8 x 1.6 x 1.8cm. BIRADS 6	Hard copy mammogram	-	18MM	57GM	25MM	-	-	Yes	No	Yes	Yes - inferior margin involved	CORE NEEDLE BIOPSY	IDC	BCS+SLNB+IORT AND RE-EXCISION	50	50MIN	2A	2	0	0		2	0	0/2	0	POS	POS	NEG		2	RIGHT	NEG		INFERIOR	57GM	60X50X25MM	NIL	TMX
17	A	NIL	Highly suspicious right 9 o'clock lesion. No axillary LN or multifocality 1.6 x 1.6 x 1.6cm. BIRADS 5.		D	16MM	-	13MM	26MM	HPE proven invasive right breast carcinoma 9 o'clock lesion (2.3 x 2.0 x 2.6cm) with surrounding satellite nodule and enhancing focus at right 3-4 o'clock. Multicentricity needs to be ruled out.	Yes	Yes	Yes	Yes	USG BIOPSY	IDC	BCS+SLNB+IORT THEN MASTECTOMY	45MM	33MIN	1A	1	0	0		4	0	0/4	0	POS	POS	NEG		2	RIGHT	NEG		INVOLVED			NIL	TMX
18	A+EBRT	NIL	Hypoechoic right breast 11 (1.0 x 1.1 x 1.0cm) and 12-1o'clock (1.1 x 1.4 x 1.5cm) lesions, biopsy proven breast ca at 12-1o'clock. Indeterminate left breast 11o'cock ( lesion. BIRADS 6.	Suspicious right breast lesion. BIRADS 4a.	C	15MM	-	28MM	-	-	Yes	No	Yes	Yes - EBRT added due to LVI positive	CORE NEEDLE BIOPSY	IDC with DCIS right 12 o'clock, IDC right 11 o'clock	BCS+SLNB+IORT	45MM	35:45MIN	2A	2	0	0		7	0	0/7	0	POS	POS	NEG	NONAMPLIFIED	2	RIGHT	POS		CLEAR			NIL	TMX
19	B(EBRT)		Left breast carcinoma at 12-2 o'clock post neoadjuvant chemotherapy is smaller in size (1.3 x 0.7 x 1.2cm), showing response to treatment. BIRADS 6.		B	13MM		15MM	-	-	No	No	No	Yes (Part of Targit B)	CORE NEEDLE BIOPSY	IDC	BCS+SLNB+IORT								9	0			POS	NEG	NOT REQUIRED			LEFT	NEG		CLEAR		80 x 58 x 25MM
20	B(EBRT)		Right breast carcinoma at 1 o'clock position (1.0 x 0.4cm) post neoadjuvant chemotherapy with no residual tumor or axillary lymphadenopathy. BIRADS 6.		B	10MM		30MM (3 x 2 x 1CM)	-	-	No	No	No	Yes (Part of Targit B)	CORE NEEDLE BIOPSY	IDC with extensive DCIS	BCS+SLNB+IORT	-	-						19	0			NEG	NEG	3+		3	RIGHT	NEG		CLEAR		65 x 40 x 20MM
NO.	TARGIT A/B	CO-MORBID	FINDINGS OF US	FINDINGS OF MAMMO	BIRADS	US SIZE (largest diameter)	WT	PATHOLOGY SIZE	MRI SIZE	FINDINGS OF MRI	PLANNED IORT	MRI DONE	IORT DONE	EBRT DONE	BIOPSY METHOD	HISTOLOGY	SURGERY	APPLICATOR SIZE	DURATION OF IORT	STAGE	T	N	M	US AXILLA	NO LN	NO LN POS	SLNB	NSLNB	ER	PR	HER2	SISH	GRADE	LATERALITY	LVI	Site of tumour	Margin	SPECIMEN WEIGHT	Specimen dimension	postop complication	Hormonal treatment	CHEMOTHERAPY
21	B(IORT)		Biopsy proven left breast carcinoma at 7 o'clock position (0.6 x 0.4cm) with left axillary lymphadenopathy smaller in size. BIRADS 6.		C	6MM		5MM	-	-	Yes	No	Yes	Yes (Part of Targit B)	CORE NEEDLE BIOPSY	IDC	BCS(HWLB)+AD+IORT			2B	2	1	0		12	2			POS	POS	AMPLIFIED		2	LEFT	POS		CLEAR
22	A		Suspicious right breast 9 o'clock lesion (1.1 x 1.0 x 1.0cm). BIRADS 5.	Soft copy mammogram	-	11MM		25MM (2.5 x 1.5 x 1.0cm)	-	-	Yes	No	Yes	Yes - margins positive	CORE NEEDLE BIOPSY	IDC	BCS+SLNB+IORT			2A	2	0	0		6	0	0/6	0	POS	POS	NEG		2	RIGHT	NEG		ANTERIOR		25 x 15 x 10MM
23	A		Right breast ca (HPE proven) at 12 o'clock (1.5 x 0.8 x 1.6cm). Stable benign appearing right breast calcifications.		B	16MM		15MM	-	-	Yes	No	Yes	No	CORE NEEDLE BIOPSY	IDC	BCS+SLNB+IORT			1	1	0	0		1	0	0/1		POS	NEG	2+		1	RIGHT	NEG		CLEAR	94GM	80 x 40 x 35MM
24	A		Biopsy proven right breast carcinoma at 10 o'clock (1.9 x 1.3 x 1.1cm). BIRADS 6		B	19MM		20MM	-	-	Yes	No	Yes	No	CORE NEEDLE BIOPSY	IDC	BCS+SLNB+IORT			1A	1	0	0		2	0	0/2	0	POS	POS	2+	NONAMPLIFIED	1	RIGHT	NEG		CLEAR
25	Initialy planned for Targit A, but suspicious right axillary LN KIV Targit B after chemo		Suspicious right breast 11 oc'clock lesion (1.4 x 0.8 x 1.6cm) with axillary lymphadenopathy.	Soft copy mammogram (KPJ)	-	16MM			-	-	Yes	No	No - biopsy done of suspicious right axillary LN confirmed involvement, started on neoadjuvant chemo KIV TARGIT B	Yes - KIV TARGIT B	CORE NEEDLE BIOPSY	IDC	BCS+SLNB	-											POS	NEG	NEG		2							BLEEDING POSTOP	TMX	YES, FEC-T
26	B(EBRT)		Known right breast ca with suspicious left breast 3 o'clock lesion (1.1 x 0.7 x 1.6cm). BIRADS 5.		A	16MM		16MM (1.6 x 1.5 x 1.0cm)	18MM	Right breast ca post BCS 3 o'clock lesion (1.8 x 1.2 x 1.0cm) with newly diagnosed left breast invasive carcinoma 3 o'clock (1.8 x 1.2 x 1.0cm). No multifocality or axillary LN. BIRADS 6.	No	Yes	No	Yes (EBRT arm)	USG BIOPSY	IDC	a				1	0	0			0			POS	NEG			3	LEFT	NEG
27	A	HPT	Marginally smaller right breast ca. No satellite nodules. BIRADS 6. Bilateral breast cysts.		A				-	-	Yes	No	Yes	Case will be discussed personally	USG BIOPSY	IDC with neuroendocrine features					2	0	0		4	0			POS	POS	0		2	RIGHT	NEG		CLEAR
28			-	Soft copy mammogram (Sunway)	-		Surgery pending			A - Left breast ca with axillary nodes metastasis. No multifocality or multicentricity. BIRADS 6. B - Left breast ca with smaller 6 o'clock primary lesion (1.6 x 2.8 x 2.0cm) and axillary nodes metastases, showing some response to treatment. BIRADS 6.	Yes	Yes	Not Yet - patient still undergoing chemotherapy		CORE NEEDLE BIOPSY	IDC
29	A		New spiculated mass with calcification at 1 o'clock of right breast (1.4 x 1.0 x 1.5cm) and unchanged right breast fibroadenoma. BIRADS 4b.		D	15MM	-	15MM	16MM	HPE proven right breast invasive ca at 1 o'clock position (1.5 x 1.5 x 1.6cm). Right breast 4 o'clock lesion with suspicious morphology and kinetic curve. Clumped non-mass enhancement at right 7 o'clock. Left 6 o'clock non-mass enhancement.	Yes	Yes	No - not done in view of uncertain diagnosis of other lesions - 4 and 9 o'clock lesions. For Targit B randomisation		USG BIOPSY	A - IDC,B - 9 o'clock (proliferative beast lesion with ductal hyperplasia), 4 o'clock (no malignancy seen)	BCS			1A	1	0	x		1	0			POS	POS	NEG (1+)	-	2	RIGHT	NEG		CLEAR for Breast ca lesion, INFERIOR margins involved for right 7 o'clock lesion	535GM					Right breast ca 1 o'clock lesion. MRI showed additional tumor focus at right 4 o'clock. Targeted ultrasound and biopsy done - right 4 o'clock lesion - no malignancy, right 7 o'clock lesion - intraductal papilloma). Proceeded with right BCS, SLNB and EBRT. Right breast ca specimen clear while right 7 o'clock intraductal papilloma specimen has involved inferior margin. Proceeded with simple mastect…
30	A		Suspicious left 3 o'clock nodule (1.0 x 0.9 x 0.9cm) with smaller 4 o'clock nodules		A	10MM	850GM (total mastectomy weight	40MM (4 x 2 x 1CM)	28MM	Biopsy proven left 3 o'clock ca (2.8 x 1.7 x 1.4cm) with multifocality	Yes	Yes	No - patient underwent mastectomy as MRI showed multifocality		USG BIOPSY	High grade DCIS with a single focus of invasion	SSM+SLNB+recon)	-	-						5	0	0/5	1 (axillary)	NEG	NEG	CER-B2 3+	-		LEFT	NEG		CLEAR	850GM	18 x 19 x 5CM				Mastectomy sample confirmed the tumor to be multicentric foci of extensive high grade solid and comedo-necrotic DCIS
NO.	TARGIT A/B	CO-MORBID	FINDINGS OF US	FINDINGS OF MAMMO	BIRADS	US SIZE (largest diameter)	WT	PATHOLOGY SIZE	MRI SIZE	FINDINGS OF MRI	PLANNED IORT	MRI DONE	IORT DONE	EBRT DONE	BIOPSY METHOD	HISTOLOGY	SURGERY	APPLICATOR SIZE	DURATION OF IORT	STAGE	T	N	M	US AXILLA	NO LN	NO LN POS	SLNB	NSLNB	ER	PR	HER2	SISH	GRADE	LATERALITY	LVI	Site of tumour	Margin	SPECIMEN WEIGHT	Specimen dimension	postop complication	Hormonal treatment	CHEMOTHERAPY
31			Ill-defined hypoechoic lesion left breast 2 o'clock (0.7 x 0.5 x 0.6cm). Benign right breast lesions	-	-	7MM	Underwent surgery in private centre followed by EBRT 23x and on hormonal therapy		6MM	Left breast ca 2 o'clock (0.4 x 0.4 x 0.6cm) with satellite lesion in axillary tail (HPE confirmed invasive carcinoma)	Yes	Yes	No - satellite lesion in axillary tail	Yes - according to patient	USG BIOPSY	IDC
32	B		Right breast ca 9 o'clock lesion (1.0 x 1.1 x 1.4cm) with no evidence of multicentricity, multifocality or axillary lymphadenopathy. BIRADS 6.		C	14MM	-	18MM	19MM	Right breast ca (1.9 x 1.2 x 1.6cm )with no evidence of multicentricity or multifocality. BIRADS 6.	Yes	Yes	Yes	Plan for adjuvant chemo, followed by RT 40Gy/15# and Tamoxifen	USG BIOPSY in private centre	IDC Grade I-II	BCS+Axillary Clearance+IORT				1b	0	0		12	0			POS	POS	NEG		2	RIGHT	NEG		CLEAR						Aim for this patient is adjuvant therapy for Stage I right breast cancer. Planned for adjuvant chemotherapy AC x 4 cycles 3 weekly and RT to right breast 40Gy/15# over 3 weeks and Tamoxifen for 5 years.
33	B		Right breast spiculated irregular hypoechoic lesion at 12 o'clock (1.1 x 1.1 x 1.7cm). Oval well defined hypoechoic lesion at 12 o'clock adjacent to the primary tumor (satellite lesion)	Hard copy mammogram	-	17MM	-	25MM (2.5 x 2.5 x 1.5cm)	20MM	Right breast ca (1.8 x 2.0 x 1.9cm) with evidence of multifocality (satellite nodule adjacent to breast ca lesion) and surrounding NME	Yes	Yes	Yes	Yes - planned for radiotherapy 15F	a	a	BCS+SLNB+IORT				2	0	x		6	0			POS	POS			2	RIGHT	POS		CLEAR
34	B		Left breast carcinoma lesion at 3 o'clock (1.3 x 1.6 x 2.6cm) with no satellite lesions	Hard copy mammogram	-	26MM	51GM Lumpectomy	16MM	24MM	Left breast 3o'clock (1.8 x 1.8 x 2.4cm). Additional tumor focus at 3 o'clock - proceeded with biopsy (HPE microcalcification, no malignancy)	Yes	Yes	Yes	No	USG BIOPSY	Malignancy (Biopsy done in private center - no report	BCS+SLNB+IORT				1c	0	x		1	0	1	0	POS	POS	NEG	-	1	LEFT	NEG		CLEAR	51GM
35	Not for IORT		Soft copy US - Right 12 o'clock ca (1.6 x 1.6 x 2.0cm), Right 3 o'clock benign (0.7 x 0.9 x 0.9cm), Left breast multiple nodules.	Soft copy mammogram		20MM (12 o'clock lesion)	Type of op not decided yet	PENDING	21MM (12 o'clock lesion)	Suspicious right 1 o'clock (1.0 x 1.6 x 2.1cm) corresponding to 12 o'clock ultrasound lesion. Suspicious left 12 o'clock (0.9 x 0.5 x 1.2cm) and left 5 o'clock (1.0 x 0.7 x 1.0cm). Multiple indeterminate lesions bilaterally with type 2 curve.	Yes	Yes				Biopsy done in private center
36	B		Right breast carcinoma lesion at 11 o'clock (1.1 x 0.7 x 0.9cm). No multifocality or multicentricity.		B	11MM	Op not done yet as noted reducing platelet trend - counselled for BMA but refused. Wants a trial of steroid first.		-	-	Yes	No - patient refused - Surgeon decided not for MRI	PENDING	PENDING	CORE BIOPSY	Invasive ca
37	Not for IORT		Left breast carcinoma (3 o'clock - 1.8 x 1.5 x 1.5cm) with no multifocality, multicentricity or significant axillary lymphadenopathy	Soft copy MG	-		Noted benign appearing right breast lesion initially planned for targeted ultrasound and biopsy but patient opted for mastectomy. FIND OUT			Left breast carcinoma with benign appearing right 12-1 o'clock lesion.	Yes	Yes	No	PENDING	CORE BIOPSY	Invasive ca, no special type
38	A		Suspicious right breast 12-1 o'clock lesion (0.9 x 0.6cm) with right 10 o'clock enhancing lesion which has been stable on ultrasound (suggest HPE correlation)		D	9MM	45GM	9MM (0.6 x 0.5 x 0.9cm)	12MM	Right breast carcinoma at 12-1 o'clock position (1.2 x 0.9 x 1.0cm). Right 10 o'clock lesion as seen in ultrasound. Suggest HPE correlation of the 10 o'clock lesion.	Yes	Yes	Yes	Yes - LVI positive	CORE BIOPSY	Right 12 o'clock - invasive ca NST, Right 10 o'clock - Fibroadenoma with fibrocystic change and adenosis					1	0			6	0			POS	POS	NEG		2	RIGHT	POS		CLEAR				TMX		Noted enhancing right 10 o'clock lesion (suggest HPE). HWLB done and proceeded with right BCS of 12 o'clock lesion + HWLB of right 10 o'clock lesion + SLNB + IORT. Right 10 o'clock lesion came back as fibroadenoma with fibrocystic change and adenosis
39	A		Suspicious left breast 10 o'clock lesion (0.5 x 0.8 x 0.5cm) with adjacent hypoechoic nodule. Left breast intraductal lesion. Biopsy date given for both lesions.		C	8MM	40GM	10MM	10MM	Left 10 o'clock breast ca with no evidence of multicentricity or axillary LN involvement. The adjacent focal clumped NME may represent background adenosis/atypia or in situ component and should be completely excised for HPE confirmation.
40	A		Left breast ca at 3 o'clock (0.4 x 1.4 x 0.7cm). No MFMC		B	14MM	30GM	3MM (Cluster of viable malignant cells measuring 3mm in largest dimension)	7MM	Left 3 o'clock breast ca (0.7 x 0.6 x 0.6cm) with adjacent satellite nodule (0.6 x 0.5 x 0.6cm) - MF lesion, collectively measuring less than 3cm. No MC.
NO.	TARGIT A/B	CO-MORBID	FINDINGS OF US	FINDINGS OF MAMMO	BIRADS	US SIZE (largest diameter)	WT	PATHOLOGY SIZE	MRI SIZE	FINDINGS OF MRI
41	A		Right breast ca (1.7 x 1.3 x 1.4cm). No MFMCAL		A	17MM	51GM	28MM	20MM	Right 10-11 o'clock breast ca (1.9 x 2.0 x 1.8cm) with no MFMCAL. Left 12 o'clock benign lesion. Suggest MRI follow up to assess lesion stability
42	B		Bilateral suspicious intraductal lesions. Right intraductal lesion with internal debris at 8 o'clock position, left dilated duct with solid intraductal component 0.4 x 0.5 x 0.7cm		B	7MM	PENDING	PENDING	9MM	Left 9 o'clock ca with no MFMCAL, Right 9 o'clock benign lesion.
43	A		Right breast ca at 10 o'clock (1.4 x 2.3 x 1.3cm) with no MFMCAL	Soft copy MMG	-	23MM	NOT IN REPORT	10MM	16MM	Right 9-10 o'clock ca with adjacent lesion which could represent satellite lesion or intramammary node. No MCAL. Left 5-6 o'clock benign lesion. Suggest MRI follow up.
44	KIV B		Suspicious right breast upper outer quadrant (2.0 x 5.2 x 1.9cm) with right axillary lymphadenopathy. Left indeterminate lesion (HPE: no malignancy)		C	52MM	PENDING	PENDING	21MM
45	A
46	B
47	A
Preoperative MRIs done but op pending
Preoperative MRIs and op done
